# Supplementary material for: Detailed analysis of electrogram peak frequency to guide ventricular tachycardia substrate mapping
Source: Europace. 2024 Sep 29;26(10):euae253. doi: 10.1093/europace/euae253 (PMC11481296; doi:10.1093/europace/euae253)
Supplement: euae253_Supplementary_Data [file euae253_supplementary_data.zip]

Archive with 4 entries (4 files):
- Supplementary Figure 1.jpg
- Supplementary Figure 2.jpg
- Supplementary Table 1.docx
- Supplementary Table 2.docx
